# Supplementary material for: Effect of Cationic Modified Microcrystalline Cellulose on the Emulsifying Properties and Water/Oil Interface Behavior of Soybean Protein Isolate
Source: Foods. 2022 Oct 5;11(19):3100. doi: 10.3390/foods11193100 (PMC9562696; doi:10.3390/foods11193100)
Supplement: Supplementary file 1 [file foods-11-03100-s001.zip]

Archive with 1 entries (1 files):
- foods-1922902-supplementary.pdf
